# Supplementary material for: A Large Study About Reproductive Factors That Predict Hysterosalpingography-Identified Tubal Pathology: An Insight into the Necessity of Preconception Screening
Source: J Clin Med. 2024 Dec 31;14(1):179. doi: 10.3390/jcm14010179 (PMC11721101; doi:10.3390/jcm14010179)
Supplement: Supplementary file 1 [file jcm-14-00179-s001.zip]

Archive with 1 entries (1 files):
- jcm-3366956-supplementary.pdf
